# Supplementary material for: Single‐molecule real‐time sequencing reveals diverse allelic variations in carotenoid biosynthetic genes in pepper (Capsicum spp.)
Source: Plant Biotechnol J. 2018 Dec 9;17(6):1081–93. doi: 10.1111/pbi.13039 (PMC6523600; doi:10.1111/pbi.13039)
Supplement: Supplementary file 2 — Table S6 Carotenoid profiles and genotypes. [file PBI-17-1081-s001.xlsx]

## Sheet: Table S6.
ACN#	Species	Color	Code No.	PSY1	PSY2	Lcyb	Crtz-2	ZEP	CCS	α-Carotene	α-Cryptoxanthin	Lutein	β-Carotene	β-Cryptoxanthin	Zeaxanthin	Antheraxanthin	Violaxanthin	Neoxanthin	Capsanthin	Total (ug/100g dw)
1	C. annuum	Red	07A-001				crtz-in			0.00±0.00	0.18±0.02	0.00±0.00	1.02±0.14	0.51±0.03	7.65±0.16	6.88±0.06	0.09±0.02	0.44±0.05	84.63±1.28	101.41±1.12
2	C. annuum	Red	Yuwulcho							0.68±0.04	2.57±0.11	0.00±0.00	7.17±0.44	8.01±0.33	33.17±1.29	45.66±2.09	4.96±0.22	3.65±0.06	146.90±5.48	252.76±10.06
3	C. annuum	Red	IT289012							0.41±0.07	1.38±0.06	0.00±0.00	6.04±0.39	10.77±0.59	41.84±1.39	17.70±3.22	2.97±0.68	5.14±0.07	221.09±10.87	307.34±17.34
4	C. annuum	D. Orange	AC09-223	psy1-NA		lcyb-NA	crtz-in
5	C. annuum	D. Orange	AC09-225	psy1-NA						0.00±0.00	0.00±0.00	0.00±0.00	0.00±0.00	0.00±0.00	0.86±0.04	0.00±0.00	0.00±0.00	1.14±0.02	16.77±0.00	18.77±0.06
6	C. annuum	D. Orange	R11-042	psy1-NA
7	C. annuum	D. Orange	A9E0213	psy1-NA				zep-c4		4.81±0.08	30.80±0.40	0.00±0.00	1.79±0.00	4.68±0.03	20.34±0.40	21.51±2.68	1.42±0.23	0.00±0.00	0.00±0.00	85.35±3.83
8	C. annuum	D. Orange	A9E0391	psy1-NA
9	C. annuum	D. Orange	IT250176	psy1-NA
10	C. annuum	D. Orange	IT237635	psy1-NA
11	C. annuum	Orange	KC01311			lcyb-c6	crtz-in	zep-c1	ccs-3	9.25±0.90	10.70±0.89	45.19±4.08	2.55±0.41	3.00±0.45	12.72±1.58	135.99±13.13	69.42±6.19	3.83±0.13	0.00±0.00	292.66±27.75
12	C. annuum	Orange	KC01313						ccs-p3, ccs-3
13	C. annuum	Orange	IT223777				crtz-in	zep-c1	ccs-3
14	C. annuum	Orange	IT231184			lcyb-c6			ccs-3	2.19±0.20	2.22±0.09	39.22±3.62	1.60±0.18	0.91±0.21	1.74±0.19	21.59±1.57	24.23±2.59	10.24±0.27	0.00±0.00	103.94±8.49
15	C. annuum	Orange	AC09-221	psy1-NA		lcyb-NA	crtz-in			0.00±0.00	0.00±0.00	0.00±0.00	0.00±0.00	0.00±0.00	0.01±0.02	0.00±0.00	0.00±0.00	0.00±0.00	4.46±0.27	4.46±0.28
16	C. annuum	Orange	R10-185						ccs-c7	2.27±0.10	5.59±0.26	38.50±0.44	1.93±0.16	2.32±0.07	7.97±0.06	84.84±11.24	46.14±11.89	4.68±0.02	0.00±0.00	194.23±24.21
17	C. annuum	Orange	IT242387			lcyb-c6			ccs-3	3.22±0.07	9.34±0.04	20.36±0.11	1.27±0.01	1.76±0.01	6.85±0.01	66.99±0.02	31.55±0.13	4.78±0.04	0.00±0.00	146.13±0.12
18	C. annuum	Orange	14A-088		psy2-c2	lcyb-c6		zep-c3	ccs-p1
19	C. annuum	Orange	IT284119						ccs-p1
20	C. annuum	Orange	IT283245			lcyb-c6		zep-c1	ccs-3
21	C. annuum	Orange	IT270421						ccs-c7	2.07±0.19	4.10±0.30	48.00±3.85	3.44±0.30	1.30±0.06	3.76±0.28	44.79±3.42	88.66±6.84	13.82±1.24	0.00±0.00	209.95±16.48
22	C. annuum	Orange	IT260727			lcyb-c6	crtz-in, crtz-c1, crtz-c5		ccs-3	6.42±0.09	11.81±0.04	23.67±0.37	2.34±0.01	2.76±0.06	8.19±0.54	86.32±3.20	39.32±3.49	2.90±0.02	0.00±0.00	183.72±5.68
23	C. annuum	Orange	IT237363						ccs-c7
24	C. annuum	Orange	IT236455				crtz-in, crtz-c1, crtz-c5		ccs-p1
25	C. annuum	Orange	IT236451				crtz-in		ccs-p1	2.14±0.05	7.23±0.35	30.69±0.20	1.74±0.07	1.11±0.03	5.93±0.22	66.81±2.52	48.71±2.79	5.69±0.14	0.00±0.00	170.06±6.31
26	C. annuum	Orange	IT225036						ccs-p1
27	C. annuum	L. Orange	BOL30				crtz-del, crtz-c3, crtz-c4		ccs-NA	0.09±0.01	1.79±0.09	1.70±0.12	0.67±0.04	0.31±0.01	0.76±0.05	4.69±0.85	2.99±0.74	1.94±0.16	0.00±0.00	14.93±1.11
28	C. annuum	L. Orange	IT223736			lcyb-c6		zep-c1	ccs-3
29	C. annuum	L. Orange	IT224505						ccs-p1	0.13±0.04	0.49±0.06	13.99±0.76	0.40±0.04	0.11±0.03	0.84±0.10	4.29±0.73	2.14±0.34	5.94±0.19	0.00±0.00	28.34±2.30
30	C. annuum	L. Orange	IT225028						ccs-p1
31	C. annuum	L. Orange	R10-171						ccs-3
32	C. annuum	L. Orange	R10-189			lcyb-c6			ccs-3
33	C. annuum	L. Orange	AC12-183						ccs-3	1.61±0.16	4.62±0.26	21.64±1.03	1.01±0.06	0.63±0.03	1.38±0.04	25.91±0.76	37.20±1.04	7.10±0.18	0.00±0.00	101.10±3.56
34	C. annuum	L. Orange	14A-114					zep-c4	ccs-p1	0.27±0.05	0.71±0.24	23.79±1.03	1.01±0.04	0.30±0.03	0.00±0.00	15.86±3.24	59.46±0.58	7.87±0.03	0.00±0.00	109.28±5.18
35	C. annuum	L. Orange	IT270821						ccs-p1
36	C. annuum	L. Orange	IT264077						ccs-c5	0.62±0.10	1.18±0.29	27.27±2.20	0.80±0.07	0.41±0.10	1.60±0.30	19.27±3.33	19.01±2.82	7.63±0.26	0.00±0.00	77.78±9.49
37	C. annuum	L. Orange	IT250256				crtz-in		ccs-p1	0.36±0.01	0.38±0.01	22.17±0.61	0.63±0.00	0.07±0.00	0.15±0.00	9.80±0.19	18.24±0.43	4.23±0.07	0.00±0.00	56.01±0.47
38	C. annuum	L. Orange	IT250246						ccs-c9	0.08±0.11	0.51±0.22	0.00±0.00	1.35±0.87	1.78±0.40	7.58±0.86	9.71±1.17	0.93±0.24	1.57±0.14	53.85±16.35	77.36±20.08
39	C. annuum	L. Orange	IT237373				crtz-in, crtz-c1, crtz-c5		ccs-p1
40	C. annuum	L. Orange	IT237368						ccs-p1
41	C. annuum	L. Orange	IT237362						ccs-c7	0.03±0.03	0.41±0.00	16.98±0.19	0.59±0.02	0.15±0.01	0.66±0.07	6.23±1.44	3.33±0.50	5.02±0.26	0.00±0.00	33.40±2.51
42	C. annuum	L. Orange	IT236454						ccs-in	0.14±0.02	3.39±0.09	4.41±0.27	0.34±0.00	0.96±0.05	4.81±0.11	65.74±1.74	20.36±0.13	2.36±0.13	0.00±0.00	102.51±1.95
43	C. annuum	Yellow	BOL-AWS-1998-6569						ccs-p1
44	C. annuum	Yellow	IT231176						ccs-p1
45	C. annuum	Yellow	AC09-071						ccs-3
46	C. annuum	Yellow	R09-054	psy1-NA				zep-c5, zep-c11	ccs-p1
47	C. annuum	Yellow	R10-087						ccs-c11	3.31±0.05	7.26±0.06	36.27±1.01	2.19±0.01	1.60±0.17	6.86±0.16	35.45±2.53	14.79±1.14	14.92±0.29	0.00±0.00	122.67±2.59
48	C. annuum	Yellow	IT259211						ccs-p1
49	C. annuum	Yellow	IT247127			lcyb-c6			ccs-3
50	C. annuum	Yellow	IT236537			lcyb-c5			ccs-p1
51	C. annuum	Yellow	IT236449			lcyb-c4, lcyb-c6	crtz-in, crtz-c1, crtz-c5		ccs-p1	0.41±0.04	1.26±0.30	21.92±0.61	0.67±0.01	0.30±0.10	1.63±0.19	17.12±0.29	16.28±1.58	5.38±0.25	0.00±0.00	64.98±1.24
52	C. annuum	Yellow	IT236448			lcyb-c4, lcyb-c6	crtz-in		ccs-p1	0.23±0.02	0.89±0.02	13.14±2.03	0.50±0.02	0.27±0.01	1.42±0.09	13.95±2.21	9.87±3.19	3.29±0.16	0.00±0.00	43.56±7.73
53	C. annuum	Yellow	IT237668			lcyb-NA			ccs-p1
54	C. annuum	L. yellow	CC2380	psy1-NA			crtz-in		ccs-3	0.00±0.00	0.00±0.00	3.74±0.14	0.00±0.00	0.00±0.00	0.00±0.00	0.36±0.09	0.80±0.05	2.25±0.01	0.00±0.00	7.15±0.00
55	C. annuum	L. yellow	IT231169	psy1-NA					ccs-p1
56	C. annuum	L. yellow	IT231185	psy1-NA			crtz-in		ccs-3	0.00±0.00	0.00±0.00	2.15±0.04	0.00±0.00	0.00±0.00	0.00±0.00	0.34±0.00	0.29±0.01	1.20±0.08	0.00±0.00	3.98±0.11
57	C. annuum	L. yellow	14A-060	psy1-NA		lcyb-c6	crtz-in		ccs-3	0.00±0.00	0.00±0.00	6.20±0.08	0.00±0.00	0.00±0.00	0.00±0.00	0.77±0.11	2.33±0.29	2.48±0.02	0.00±0.00	11.77±0.07
58	C. annuum	L. yellow	IT286164	psy1-NA		lcyb-NA	crtz-in		ccs-p1
59	C. annuum	L. yellow	IT261317	psy1-NA		lcyb-c6	crtz-in		ccs-3
60	C. annuum	L. yellow	IT261303	psy1-NA		lcyb-c6			ccs-p1	0.00±0.00	0.00±0.00	7.15±0.20	0.00±0.00	0.00±0.00	0.00±0.00	1.13±0.05	1.57±0.22	3.63±0.16	0.00±0.00	13.48±0.62
61	C. annuum	L. yellow	IT247178	psy1-NA					ccs-c7
62	C. annuum	L. yellow	IT247177	psy1-NA		lcyb-c4, lcyb-c6			ccs-3	0.00±0.00	0.00±0.00	11.90±0.08	0.00±0.00	0.00±0.00	0.31±0.03	3.51±0.03	5.74±0.70	4.09±0.05	0.00±0.00	25.53±0.77
63	C. baccatum	Red	K157793
64	C. baccatum	Orange	IT231149	psy1-in1				zep-c7, zep-c10	ccs-p2	2.55±0.30	7.21±0.29	29.46±0.45	2.60±0.33	2.65±0.19	10.80±0.37	177.18±4.86	108.23±4.07	7.54±0.75	0.00±0.00	348.21±10.71
65	C. baccatum	Orange	IT236215	psy1-c4			crtz-c2, crtz-c3, crtz-c4, crtz-c6		ccs-NA	2.34±0.08	4.36±0.20	14.81±0.48	3.05±1.07	0.52±0.11	1.91±0.08	38.21±3.39	23.29±3.20	4.35±0.06	0.00±0.00	92.84±6.53
66	C. baccatum	Orange	IT286142	psy1-c4			crtz-c2, crtz-c3, crtz-c4, crtz-c6	zep-c7, zep-c10	ccs-p2	6.29±0.82	12.08±2.16	27.17±3.54	8.21±0.81	3.09±0.35	8.89±0.61	120.45±7.57	91.49±9.47	43.07±7.24	0.00±0.00	320.75±32.57
67	C. baccatum	Orange	IT240867	psy1-c4			crtz-c2, crtz-c3, crtz-c4, crtz-c6	zep-c2	ccs-p2, ccs-c6, ccs-3	9.19±1.27	34.16±5.04	0.00±0.00	3.14±0.44	3.67±0.72	7.57±1.08	34.13±5.80	5.70±0.79	9.58±0.69	0.00±0.00	107.15±15.84
68	C. baccatum	L. Orange	R10-146						ccs-p2	0.38±0.04	2.58±0.11	6.24±0.01	0.79±0.06	0.29±0.01	0.78±0.06	20.18±0.64	22.49±0.08	3.23±0.06	0.00±0.00	56.95±0.35
69	C. baccatum	L. yellow	AC09-213	psy1-in2			crtz-del		ccs-p2	0.00±0.00	0.00±0.00	5.34±0.02	0.00±0.00	0.00±0.00	0.00±0.00	0.31±0.02	0.75±0.00	0.87±0.01	0.00±0.00	7.26±0.04
70	C. chacoense	Red	IT 231150
71	C. chacoense	Red	CGN2157
72	C. chinense	Red	IT236726
73	C. chinense	Red	07A-004							0.00±0.00	0.22±0.00	0.00±0.00	0.70±0.00	1.31±0.00	8.13±0.00	8.10±0.00	0.69±0.00	4.57±0.00	34.18±0.00	57.89±0.00
74	C. chinense	Red	IT229206
75	C. chinense	Orange	IT236746	psy1-c1, psy1-c6					ccs-p3, ccs-c3	0.34±0.06	0.24±0.01	3.09±0.05	3.15±0.37	1.33±0.02	5.88±0.21	151.92±10.43	72.39±7.74	8.53±0.14	0.00±0.00	246.88±19.04
76	C. chinense	L. Orange	AC09-208	psy1-c1, psy1-c6				zep-c5, zep-c8, zep-c11	ccs-c3
77	C. chinense	L. Orange	R10-193	psy1-c1, psy1-c6				zep-c5, zep-c11	ccs-c11	0.70±0.07	2.24±0.03	19.16±0.61	0.67±0.07	0.55±0.01	2.81±0.06	4.71±0.24	1.66±0.20	5.34±0.17	0.00±0.00	37.84±1.11
78	C. chinense	L. Orange	IT260882	psy1-c1, psy1-c6				zep-c5, zep-c11	ccs-p3, ccs-c10	0.71±0.20	3.46±0.32	25.24±1.44	0.79±0.19	0.38±0.00	3.16±0.23	9.22±0.92	4.66±0.93	6.96±0.03	0.00±0.00	54.59±0.05
79	C. chinense	L. yellow	IT259140	psy1-c1, psy1-c6, psy1-c10	psy2-c1				ccs-p3	0.00±0.00	0.02±0.01	17.75±0.42	0.06±0.00	0.28±0.02	1.02±0.30	4.71±0.06	4.08±0.25	7.37±0.77	0.00±0.00	35.30±1.23
80	C. chinense	L. yellow	IT259137	psy1-c1, psy1-c6, psy1-c10	psy2-c1				ccs-p3
81	C. chinense	Pink	IT270464	psy1-c9					ccs-p3
82	C. chinense	Pink	IT219987	psy1-c9		lcyb-c4, lcyb-c6		zep-c5, zep-c11	ccs-p3	0.00±0.00	0.00±0.00	0.00±0.00	0.00±0.00	0.00±0.00	0.00±0.00	0.00±0.00	0.00±0.00	0.00±0.00	0.59±0.00	0.59±0.00
83	C. eximium	Red	K153259
84	C. eximium	Red	CGN21502
85	C. frutescens	Red	IT221680
86	C. frutescens	Red	ACC1441
87	C. frutescens	L. Orange	AC12-184	psy1-c2, psy1-c4, psy1-c5
88	C. frutescens	L. Orange	IT270466	psy1-c1, psy1-c6, psy1-c10					ccs-c4
89	C. frutescens	L. Orange	IT270465						ccs-c1, ccs-c4
90	C. frutescens	Ivory	IT231141	psy1-c2, psy1-c4, psy1-c5				zep-c5, zep-c11	ccs-p3, ccs-c3
91	C. frutescens	Ivory	IT231186	psy1-c2, psy1-c4, psy1-c5				zep-c5, zep-c11	ccs-p3, ccs-c3	0.00±0.00	0.00±0.00	0.77±0.00	0.00±0.00	0.00±0.00	0.00±0.00	0.16±0.00	0.00±0.00	0.18±0.00	0.00±0.00	1.10±0.00
92	C. praetermissum	Red	CGN22794
93	C. pubescens	Orange	CAP0357	psy1-c3, psy1-c4, psy1-c7, psy1-c8, psy1-c11, psy1-c12	psy2-c3	lcyb-c1, lcyb-c2, lcyb-c3, lcyb-c7	crtz-c8, crtz-c9	zep-c6, zep-c9, zep-c12, zep-c13, zep-c14, zep-c15, zep-16	ccs-NA
94	C. pubescens	Yellow	CAP1479	psy1-c3, psy1-c4, psy1-c7, psy1-c8, psy1-c11	psy2-c3	lcyb-c1, lcyb-c2, lcyb-c3, lcyb-c7	crtz-c7, crtz-c8, crtz-c9	zep-c6, zep-c9, zep-c12, zep-c13, zep-c14, zep-c15, zep-16	ccs-c2, ccs-c8, ccs-c12
NA next to the allele name indicates a variation that was not amplified during library construction.
Premature stop mutations and huge deletions occuring in the promoter regions were written in a bold font.
